# Supplementary material for: Bridging ensemble model and public health practice: an approach for refining understanding of seasonal dengue transmission patterns in Bangladesh
Source: BMC Infect Dis. 2026 May 20;26:1331. doi: 10.1186/s12879-026-13573-3 (PMC13366745; doi:10.1186/s12879-026-13573-3)
Supplement: Supplementary file 1 — Supplementary Material 1 [file 12879_2026_13573_MOESM1_ESM.csv]

Date	RF_Forecast	Ensemble_Forecast
1/1/2026	29	27
1/2/2026	20	22
1/3/2026	16	8
1/4/2026	24	30
1/5/2026	22	27
1/6/2026	16	21
1/7/2026	20	26
1/8/2026	22	24
1/9/2026	21	25
1/10/2026	21	14
1/11/2026	22	31
1/12/2026	21	29
1/13/2026	19	26
1/14/2026	22	30
1/15/2026	21	25
1/16/2026	20	26
1/17/2026	20	15
1/18/2026	19	30
1/19/2026	18	28
1/20/2026	19	27
1/21/2026	19	29
1/22/2026	18	25
1/23/2026	18	26
1/24/2026	17	14
1/25/2026	18	30
1/26/2026	17	28
1/27/2026	18	27
1/28/2026	17	28
1/29/2026	17	24
1/30/2026	17	26
1/31/2026	18	14
2/1/2026	17	30
2/2/2026	20	30
2/3/2026	19	28
2/4/2026	17	29
2/5/2026	19	26
2/6/2026	19	28
2/7/2026	20	17
2/8/2026	22	34
2/9/2026	22	33
2/10/2026	22	31
2/11/2026	22	33
2/12/2026	23	30
2/13/2026	23	31
2/14/2026	23	19
2/15/2026	23	35
2/16/2026	23	34
2/17/2026	23	32
2/18/2026	23	34
2/19/2026	23	30
2/20/2026	23	31
2/21/2026	24	20
2/22/2026	24	36
2/23/2026	23	34
2/24/2026	22	31
2/25/2026	23	34
2/26/2026	22	29
2/27/2026	23	31
2/28/2026	21	18
3/1/2026	22	34
3/2/2026	22	33
3/3/2026	23	32
3/4/2026	22	33
3/5/2026	25	31
3/6/2026	24	32
3/7/2026	24	20
3/8/2026	25	37
3/9/2026	26	36
3/10/2026	25	34
3/11/2026	24	35
3/12/2026	25	31
3/13/2026	25	33
3/14/2026	25	21
3/15/2026	25	38
3/16/2026	25	35
3/17/2026	25	34
3/18/2026	25	36
3/19/2026	25	32
3/20/2026	25	33
3/21/2026	25	21
3/22/2026	25	37
3/23/2026	25	35
3/24/2026	25	34
3/25/2026	25	36
3/26/2026	25	32
3/27/2026	25	33
3/28/2026	25	21
3/29/2026	25	37
3/30/2026	25	35
3/31/2026	25	34
4/1/2026	25	35
4/2/2026	25	32
4/3/2026	25	33
4/4/2026	25	21
4/5/2026	25	37
4/6/2026	25	36
4/7/2026	26	34
4/8/2026	25	35
4/9/2026	24	31
4/10/2026	25	33
4/11/2026	25	21
4/12/2026	24	37
4/13/2026	25	35
4/14/2026	25	33
4/15/2026	25	35
4/16/2026	25	31
4/17/2026	25	33
4/18/2026	25	21
4/19/2026	25	37
4/20/2026	25	35
4/21/2026	25	34
4/22/2026	25	35
4/23/2026	25	31
4/24/2026	25	33
4/25/2026	25	21
4/26/2026	25	37
4/27/2026	25	35
4/28/2026	25	34
4/29/2026	25	35
4/30/2026	25	31
5/1/2026	25	33
5/2/2026	25	21
5/3/2026	26	38
5/4/2026	25	36
5/5/2026	25	33
5/6/2026	25	36
5/7/2026	26	32
5/8/2026	25	33
5/9/2026	24	21
5/10/2026	25	38
5/11/2026	26	36
5/12/2026	25	34
5/13/2026	25	35
5/14/2026	25	32
5/15/2026	25	33
5/16/2026	25	21
5/17/2026	25	37
5/18/2026	25	36
5/19/2026	25	34
5/20/2026	25	36
5/21/2026	25	32
5/22/2026	25	33
5/23/2026	25	21
5/24/2026	25	37
5/25/2026	25	36
5/26/2026	25	34
5/27/2026	25	36
5/28/2026	25	32
5/29/2026	25	33
5/30/2026	25	21
5/31/2026	25	37
6/1/2026	25	36
6/2/2026	24	33
6/3/2026	24	35
6/4/2026	24	31
6/5/2026	24	32
6/6/2026	24	21
6/7/2026	24	37
6/8/2026	24	35
6/9/2026	24	33
6/10/2026	24	35
6/11/2026	24	31
6/12/2026	24	32
6/13/2026	24	21
6/14/2026	24	37
6/15/2026	24	35
6/16/2026	24	33
6/17/2026	24	35
6/18/2026	24	31
6/19/2026	24	33
6/20/2026	24	21
6/21/2026	24	37
6/22/2026	24	35
6/23/2026	24	33
6/24/2026	24	35
6/25/2026	24	31
6/26/2026	24	33
6/27/2026	24	21
6/28/2026	24	37
6/29/2026	24	35
6/30/2026	24	33
7/1/2026	24	35
7/2/2026	26	32
7/3/2026	26	34
7/4/2026	25	21
7/5/2026	25	37
7/6/2026	25	36
7/7/2026	26	34
7/8/2026	25	36
7/9/2026	25	31
7/10/2026	25	33
7/11/2026	26	22
7/12/2026	25	38
7/13/2026	25	35
7/14/2026	25	34
7/15/2026	26	36
7/16/2026	25	32
7/17/2026	25	33
7/18/2026	25	21
7/19/2026	26	38
7/20/2026	25	36
7/21/2026	25	33
7/22/2026	25	36
7/23/2026	26	32
7/24/2026	25	33
7/25/2026	25	21
7/26/2026	25	37
7/27/2026	26	36
7/28/2026	25	34
7/29/2026	25	35
7/30/2026	25	32
7/31/2026	26	33
8/1/2026	25	21
8/2/2026	24	37
8/3/2026	25	35
8/4/2026	25	34
8/5/2026	25	36
8/6/2026	25	31
8/7/2026	25	33
8/8/2026	25	21
8/9/2026	25	37
8/10/2026	25	35
8/11/2026	25	34
8/12/2026	25	35
8/13/2026	25	31
8/14/2026	25	33
8/15/2026	25	21
8/16/2026	25	37
8/17/2026	25	35
8/18/2026	25	34
8/19/2026	25	35
8/20/2026	25	32
8/21/2026	25	33
8/22/2026	25	21
8/23/2026	25	37
8/24/2026	25	35
8/25/2026	25	34
8/26/2026	25	35
8/27/2026	25	31
8/28/2026	25	33
8/29/2026	25	21
8/30/2026	25	37
8/31/2026	25	35
9/1/2026	25	34
9/2/2026	26	36
9/3/2026	25	32
9/4/2026	25	33
9/5/2026	25	21
9/6/2026	25	38
9/7/2026	25	36
9/8/2026	25	34
9/9/2026	25	36
9/10/2026	25	32
9/11/2026	25	33
9/12/2026	25	21
9/13/2026	25	37
9/14/2026	25	35
9/15/2026	25	34
9/16/2026	25	36
9/17/2026	25	32
9/18/2026	25	33
9/19/2026	25	21
9/20/2026	25	37
9/21/2026	25	35
9/22/2026	25	34
9/23/2026	25	36
9/24/2026	25	32
9/25/2026	25	33
9/26/2026	25	21
9/27/2026	25	37
9/28/2026	25	35
9/29/2026	25	34
9/30/2026	25	36
10/1/2026	25	32
10/2/2026	25	33
10/3/2026	25	21
10/4/2026	25	37
10/5/2026	25	35
10/6/2026	25	33
10/7/2026	25	35
10/8/2026	25	31
10/9/2026	25	33
10/10/2026	25	21
10/11/2026	25	37
10/12/2026	25	35
10/13/2026	25	34
10/14/2026	25	35
10/15/2026	25	32
10/16/2026	25	33
10/17/2026	25	21
10/18/2026	25	37
10/19/2026	25	35
10/20/2026	25	34
10/21/2026	25	36
10/22/2026	25	32
10/23/2026	25	33
10/24/2026	25	21
10/25/2026	25	37
10/26/2026	25	35
10/27/2026	25	34
10/28/2026	25	35
10/29/2026	25	32
10/30/2026	25	33
10/31/2026	25	21
11/1/2026	25	37
11/2/2026	25	35
11/3/2026	25	34
11/4/2026	25	35
11/5/2026	25	32
11/6/2026	25	33
11/7/2026	25	21
11/8/2026	25	37
11/9/2026	25	35
11/10/2026	25	34
11/11/2026	25	36
11/12/2026	25	31
11/13/2026	25	33
11/14/2026	25	21
11/15/2026	25	37
11/16/2026	25	35
11/17/2026	25	34
11/18/2026	25	35
11/19/2026	25	32
11/20/2026	25	33
11/21/2026	25	21
11/22/2026	25	37
11/23/2026	25	35
11/24/2026	25	33
11/25/2026	25	35
11/26/2026	25	31
11/27/2026	25	33
11/28/2026	25	21
11/29/2026	25	37
11/30/2026	25	35
12/1/2026	25	34
12/2/2026	24	35
12/3/2026	24	31
12/4/2026	24	32
12/5/2026	24	21
12/6/2026	24	37
12/7/2026	24	35
12/8/2026	24	33
12/9/2026	24	35
12/10/2026	24	31
12/11/2026	24	32
12/12/2026	24	20
12/13/2026	24	36
12/14/2026	24	35
12/15/2026	24	33
12/16/2026	24	35
12/17/2026	24	31
12/18/2026	24	32
12/19/2026	24	20
12/20/2026	24	36
12/21/2026	24	35
12/22/2026	24	33
12/23/2026	24	35
12/24/2026	24	31
12/25/2026	24	32
12/26/2026	24	20
12/27/2026	24	36
12/28/2026	24	35
12/29/2026	24	33
12/30/2026	24	35
12/31/2026	24	31
